# Supplementary material for: Big data analyses for real-time tracking of risks in the mineral raw material markets: implications for improved supply chain risk management
Source: Miner Econ. 2022 Sep 12;35(3-4):701–44. doi: 10.1007/s13563-022-00337-z (PMC9465655; doi:10.1007/s13563-022-00337-z)
Supplement: Supplementary file 1 — Supplementary file1 (XLS 48 KB) [file 13563_2022_337_MOESM1_ESM.xls]

## Sheet: __snloffice
允䅁䍁䅫䅁䍁䅁䅁䅁䝁䅁䅁杒䅁䍁䅣睗䑂䝁䄸䅣睂䝁䅕杣瑁䕁䅑䅓䵂䍁䅁杍睁䑁䅉䅍畁䡁䅧䅢穂䙁䄰睕潂䝁䅕党あ䑁䅅睊桁䍁䅑兑歁䑁䅍䅁橁䅁䅁杕䅁䍁䅣睗䑂䝁䄸䅣睂䝁䅕杣瑁䕁䅑䅓䵂䍁䅁杍睁䑁䅉䅍畁䡁䅧䅢穂䙁䄰睕潂䝁䅕党あ䑁䅅睊桁䍁䅑村歁䑁䅧杏歁䕁䅉䅊祁䑁䅧䅁歁䅁䅁䅕䅁䍁䅣睗䑂䝁䄸䅣睂䝁䅕杣瑁䕁䅑䅓䵂䍁䅁杍睁䑁䅉䅍畁䡁䅧䅢穂䙁䄰睕潂䝁䅕党あ䑁䅅睊桁䍁䅑睑歁䑁䅕杏歁䙁䅫䅊ㅁ䅁䅁兊䅁䙁䅁䅁湁䙁䅳睑療䡁䅁䅣求䡁䅉兌䕂䕁䅧䅔杁䑁䅉䅍祁䑁䅁杌㑂䝁䅷督摂䙁䅍䅡求䝁䅕䅤硁䍁䅣光歁䕁䅍䅊㉁䑁䅯䅊婂䍁䅑李䅁䍁䅙䅁䵁䅁䅁杍睁䑁䅅䅏婂䅁䅁睁䅁䉁䅯䅁㡁䑁䄴村求䡁䅍䅤杁䕁䄸杚㡂䕁䅍兤䅁䅁䅳䅁䭁䅁䅁䅐⭁䕁䅍兤䅁䅁䅣䅁啁䅁䅁䅐⭁䕁䄸睤畂䝁䅕杣杁䑁䅅䅁䅁䅁䅁杉䅁䕁䅅睙あ䝁䅫杤灂䡁䅑入杁䙁䅍䅤桂䡁䅑兤穂䍁䅁䅁噁䅁䅁杈䅁䕁䅉党穂䡁䅑䅉偂䝁䅙䅦䑂䝁䄸䅣睂䝁䅕杣䅁䅁䅷䅁坁䅁䅁村求䡁䅍䅤杁䕁䄸杚㡂䕁䅍兤䅁䅁䄴䅁慁䅁䅁睑療䝁䄰兢療䝁䅑兡あ䡁䅫䅉硁䍁…

## Sheet: Sheet1
Appendix 1: Mine locations and mines data for copper, zinc, iron ore, platinum and palladium.
Copper
Property Name	Country	Development stage	Commodity production 2018 (tonnes)	Share of world production (%)	Company name	Headquarter (country)
Escondida	Chile	Operating	1234800	6.1298	BHP Group	Australia
Collahuasi	Chile	Operating	559100	2.7755	Glencore Plc	Switzerland
Grasberg	Indonesia	Operating	556557	2.7629	Freeport-McMoRan Inc.	USA
Cerro Verde	Peru	Operating	475818	2.362	Freeport-McMoRan Inc.	USA
El Teniente	Chile	Expansion	465040	2.3085	Corporación Nacional del Cobre de Chile	Chile
Antamina	Peru	Operating	446100	2.2145	Glencore Plc	Switzerland
Morenci	USA	Operating	430912	2.1391	Freeport-McMoRan Inc.	USA
Buenavista	Mexico	Expansion	414142	2.0559	Southern Copper Corporation	USA
KGHM Polska Miedz	Poland	Operating	501800	1.9921	KGHM Polska Miedź Spółka Akcyjna	Poland
Las Bambas	Peru	Operating	385299	1.9127	MMG Limited	Australia
Los Bronces	Chile	Operating	369500	1.8343	Anglo American Plc	United Kingdom
Los Pelambres	Chile	Expansion	357800	1.7762	Antofagasta Plc	United Kingdom
Polar Division	Russia	Expansion	353131	1.753	PJSC Mining and Metallurgical Company Norilsk Nickel	Russia
Radomiro Tomic	Chile	Operating	332667	1.6514	Corporación Nacional del Cobre de Chile	Chile
Chuquicamata	Chile	Operating	320744	1.5922	Corporación Nacional del Cobre de Chile	Chile
Kansanshi	Zambia	Expansion	251520	1.2486	First Quantum Minerals Limited	Canada
Trident - Sentinel	Zambia	Operating	223656	1.1103	First Quantum Minerals Limited	Canada
Mt Isa Copper	Australia	Operating	217500	1.0797	Glencore Plc	Switzerland
Toromocho	Peru	Expansion	208298	1.034	Chinalco Mining Corporation International	China
Antapaccay	Peru	Operating	205400	1.0196	Glencore Plc	Switzerland
Bingham Canyon	USA	Limited Production	203900	1.0122	Rio Tinto	United Kingdom
Total				41.7645
Zinc
Property Name	Country	Development stage	Commodity production 2018 (tonnes)	Share of world production (%)	Company name	Headquarter (country)
Red Dog	USA	Expansion	583200	4.3749	Teck Resources Limited	Canada
Rampura Agucha	India	Expansion	438000	3.5624	Hindustan Zinc Limited	India
Antamina	Peru	Operating	409300	3.0704	Glencore Plc	Switzerland
Kazzinc Consolidated	Kazakhstan	Operating	309700	2.3232	Glencore Plc	Switzerland
Mt Isa Zinc	Australia	Operating	278200	2.0869	Glencore Plc	Switzerland
McArthur River	Australia	Operating	254300	1.9076	Glencore Plc	Switzerland
San Cristobal	Bolivia	Expansion	217000	1.6278	Sumitomo Corporation	Japan
Sindesar Khurd	India	Operating	162709	1.2842	Hindustan Zinc Limited	India
Dugald River	Australia	Operating	147320	1.1051	MMG Limited	Australia
Yauli	Peru	Operating	146600	1.0997	Volcan Compañía Minera S.A.A.	Peru
Penasquito	Mexico	Operating	144338	1.0828	Newmont Corporation	USA
Kyzyl-Tash Turk	Russia	Operating	142740	1.0708	Zijin Mining Group Company Limited	China
Vazante	Brazil	Expansion	140842	1.0565	Nexa Resources S.A.	Luxembourg
Tara	Ireland	Operating	131742	0.9883	Boliden AB (publ)	Sweden
Cerro Lindo	Peru	Operating	130349	0.9778	Nexa Resources Perú S.A.A.	Peru
Bisha	Eritrea	Expansion	125000	0.9377	Zijin Mining Group Company Limited	China
Total				28.5561
Iron Ore
Property Name	Country	Development stage	Commodity production 2018 (tonnes)	Share of world production (%)	Company name	Headquarter (country)
Hamersley Consolidated	Australia	Operating	220612000	9.3887	Rio Tinto	United Kingdom
Serra Norte	Brazil	Operating	131500000	5.5963	Vale S.A.	Brazil
Chichester Hub	Australia	Operating	100000000	4.2557	Fortescue Metals Group Limited	Australia
Newman	Australia	Operating	78907000	6.0323	BHP Group	Australia
Yandi	Australia	Operating	75351000	3.2863	BHP Group	Australia
Solomon Hub	Australia	Operating	67900002	2.8896	Fortescue Metals Group Limited	Australia
Area C	Australia	Operating	60608000	2.3441	BHP Group	Australia
Serra Sul	Brazil	Operating	58000000	2.4683	Vale S.A.	Brazil
Roy Hill	Australia	Operating	52000000	2.213	Hancock Prospecting Pty Ltd.	Australia
Hope Downs	Australia	Operating	45368000	1.9307	Rio Tinto	United Kingdom
Itabira	Brazil	Operating	41719000	1.7754	Vale S.A.	Brazil
Minas Centrais	Brazil	Operating	36016000	1.5327	Vale S.A.	Brazil
Minas Itabirito	Brazil	Operating	35475000	1.5097	Vale S.A.	Brazil
West Angelas	Australia	Operating	32672000	1.3904	Rio Tinto	United Kingdom
Robe River (Pannawonica)	Australia	Operating	31947000	1.3596	Rio Tinto	United Kingdom
Jimblebar	Australia	Operating	30627000	1.3034	BHP Group	Australia
Wheelarra Lease	Australia	Operating	29598000	1.2596	BHP Group	Australia
Sishen	South Africa	Operating	29246000	1.2446	Kumba Iron Ore Limited	South Africa
Casa de Pedra	Brazil	Expansion	27875000	1.1863	Companhia Siderúrgica Nacional	Brazil
Paraopeba	Brazil	Operating	27295000	1.1616	Vale S.A.	Brazil
Mariana	Brazil	Operating	26655000	1.1344	Vale S.A.	Brazil
Ferrominera Orinoco	Venezuela	Expansion	24700000	1.0512	Corporacion Venezolana De Guayana	Venezuela
Mont-Wright	Canada	Operating	24500000	1.0427	ArcelorMittal	Luxembourg
Total				57.3566
Platinum
Property Name	Country	Development stage	Commodity production 2018 (oz)	Share of world production (%)	Company name	Headquarter (country)
Rustenburg	South Africa	Operating	778346	12.6172	Sibanye Gold Limited	South Africa
Marikana	South Africa	Operating	617110	10.7452	Sibanye Gold Limited (with Anglo American Platinum)	South Africa
Stillwater	USA	Expansion	592608	9.6064	Sibanye Gold Limited	South Africa
Impala	South Africa	Expansion	580800	11.5726	Impala Platinum Holdings Limited	South Africa
Mogalakwena	South Africa	Expansion	495100	8.0257	Anglo American Platinum Limited	South Africa
Amandelbult Section	South Africa	Operating	442700	7.1763	Anglo American Platinum Limited	South Africa
Zondereinde	South Africa	Expansion	384991	2.9663	Northam Platinum Limited	South Africa
Kola Division	Russia	Operating	381000	6.1761	PJSC Mining and Metallurgical Company Norilsk Nickel	Russia
Kroondal	South Africa	Operating	296600	-4.808	Anglo American Platinum Limited (with Sibanye)	South Africa
Zimplats	Zimbabwe	Expansion	270717	4.3766	Zimplats Holdings Limited	United Kingdom
Polar Division	Russia	Expansion	260000	4.2147	PJSC Mining and Metallurgical Company Norilsk Nickel	Russia
Bafokeng-Rasimone	South Africa	Operating	239000	3.8743	Royal Bafokeng Platinum Limited	South Africa
Booysendal North	South Africa	Operating	195448	1.8621	Northam Platinum Limited	South Africa
Two Rivers	South Africa	Operating	162543	-2.5077	African Rainbow Minerals Limited (with Implats)	South Africa
Tharisa	South Africa	Operating	152200	1.3618	Tharisa Plc	Cyprus
Union Section	South Africa	Operating	139200	2.2565	Siyanda Resources Pty Ltd.	South Africa
Ontario Division	Canada	Operating	135000	2.1884	Vale S.A.	Brazil
Mototolo	South Africa	Operating	132400	2.1462	Anglo American Platinum Limited	South Africa
Modikwa	South Africa	Operating	130000	2.1073	Anglo American Platinum Limited	South Africa
Mimosa	Zimbabwe	Operating	125000	-2.0052	Impala Platinum Holdings Limited	South Africa
Pilanesberg	South Africa	Operating	90220	1.4625	Sedibelo Platinum Mines Limited	South Africa
Unki	Zimbabwe	Operating	85900	1.3925	Anglo American Platinum Limited	South Africa
Marula	South Africa	Operating	85100	-1.4071	Impala Platinum Holdings Limited	South Africa
Sudbury Operations	Canada	Expansion	82000	1.3292	Glencore Plc	Switzerland
Total				97.4579
Palladium
Property Name	Country	Development stage	Commodity production 2018 (oz)	Share of world production (%)	Company name	Headquarter (country)
Kola Division	Russia	Operating	1684000	25.1275	PJSC Mining and Metallurgical Company Norilsk Nickel	Russia
Polar Division	Russia	Expansion	987000	14.7273	PJSC Mining and Metallurgical Company Norilsk Nickel	Russia
Mogalakwena	South Africa	Expansion	540900	8.0709	Anglo American Platinum Limited	South Africa
Impala	South Africa	Expansion	300400	4.8002	Impala Platinum Holdings Limited	South Africa
Marikana	South Africa	Operating	288416	4.2287	Sibanye Gold Limited	South Africa
Lac des Iles	Canada	Operating	242686	3.6212	Impala Platinum Holdings Limited	South Africa
Zimplats	Zimbabwe	Expansion	223112	3.1932	Zimplats Holdings Limited	United Kingdom
Sudbury Operations	Canada	Expansion	220000	3.2827	Glencore Plc	Switzerland
Ontario Division	Canada	Operating	218000	3.2528	Vale S.A.	Brazil
Amandelbult Section	South Africa	Operating	205100	3.0604	Anglo American Platinum Limited	South Africa
East Boulder	USA	Operating	170500	2.5441	Sibanye Gold Limited	South Africa
Kroondal	South Africa	Operating	157200	2.3456	Anglo American Platinum Limited	South Africa
Modikwa	South Africa	Operating	122600	1.8294	Anglo American Platinum Limited	South Africa
Mimosa	Zimbabwe	Operating	98700	1.4623	Impala Platinum Holdings Limited	South Africa
Two Rivers	South Africa	Operating	96569	1.3534	African Rainbow Minerals Limited	South Africa
Marula	South Africa	Operating	87500	-1.3265	Impala Platinum Holdings Limited	South Africa
Mototolo	South Africa	Operating	82900	1.237	Anglo American Platinum Limited	South Africa
Raglan	Canada	Satellite	82800	1.2355	Glencore Plc	Switzerland
Unki	Zimbabwe	Operating	75500	1.1266	Anglo American Platinum Limited	South Africa
Union Section	South Africa	Operating	62400	0.9311	Siyanda Resources Pty Ltd.	South Africa
Total				87.4299
